# Supplementary material for: Super-Stable Metal–Organic Framework (MOF)/Luciferase Paper-Sensing Platform for Rapid ATP Detection
Source: Biosensors (Basel). 2023 Apr 1;13(4):451. doi: 10.3390/bios13040451 (PMC10136344; doi:10.3390/bios13040451)
Supplement: Supplementary file 1 [file biosensors-13-00451-s001.zip]

Archive with 1 entries (1 files):
- biosensors-2273811-supplementary.pdf
